# Supplementary material for: Effect of Cheese Intake on Cardiovascular Diseases and Cardiovascular Biomarkers
Source: Nutrients. 2022 Jul 18;14(14):2936. doi: 10.3390/nu14142936 (PMC9318947; doi:10.3390/nu14142936)
Supplement: Supplementary file 1 [file nutrients-14-02936-s001.zip]

Archive with 11 entries (11 files):
- .DS_Store
- Supplementary Figure Captions.pdf
- Supplementary Figure S1.tif
- Supplementary Figure S2.tif
- Supplementary Figure S3.tif
- Supplementary Figure S4.tif
- Supplementary Figure S5.tif
- Supplementary Figure S6.tif
- Supplementary Figure S7.tif
- Supplementary Figure S8.tif
- Supplementary Table.pdf
